# Supplementary material for: 3D Bioprinting of Model Tissues That Mimic the Tumor Microenvironment
Source: Micromachines (Basel). 2021 May 9;12(5):535. doi: 10.3390/mi12050535 (PMC8151644; doi:10.3390/mi12050535)
Supplement: Supplementary file 1 [file micromachines-12-00535-s001.zip]

Archive with 2 entries (2 files):
- Supplementary Materials_proofreading.pdf
- Video_S1.mp4
